# Supplementary material for: Single-cell reconstruction reveals input patterns and pathways into corticotropin-releasing factor neurons in the central amygdala in mice
Source: Commun Biol. 2022 Apr 6;5:322. doi: 10.1038/s42003-022-03260-9 (PMC8986827; doi:10.1038/s42003-022-03260-9)
Supplement: Supplementary file 8 — Supplementary Data 1 (new) [file 42003_2022_3260_MOESM8_ESM.xlsx]

## Sheet: Fig.1
Data in Fig.1f
Proportion of starter neurons
	starters in CeA / All	starters out of CeA / All
#6812	0.7025	0.2975
#6813	0.787097	0.212903
#6815	0.711538	0.288462
#6816	0.739659	0.260341
#6819	0.765079	0.234921
Data in Fig.1g
Number of starter neurons
	starters in CeA	starters out of CeA
#6812	281	119
#6813	244	66
#6815	259	105
#6816	304	107
#6819	241	74
Data in Fig.1h
Number of input neurons
#6812	18010
#6813	14418
#6815	20622
#6816	23202
#6819	14994
Data in Fig.1i
Corelation between starters and inputs
	Starters	Inputs
#6812	400	18010
#6813	310	14418
#6815	364	20622
#6816	411	23202
#6819	315	14994

## Sheet: Fig.3
Data in Fig.3a
input strength in all subregions
	#6812	#6813	#6815	#6816	#6819
FRP	0.04	0.0645161	0.120879	0.0729927	0.120635
MO	1.27	1.89032	4.90659	1.20195	0.514286
SS	3.58	2.23226	4.87363	2.68127	1.14921
GU	0.43	1.52903	2.24176	2.3163	0.603175
VISC	1.59	2.07097	1.56044	1.76642	0.184127
AUD	0.585	0.219355	0.582418	0.982968	0.101587
ORB	0.005	0.135484	0.0274725	0.160584	0.0571429
AI	4.99	8.21935	5.95604	4.88078	6.4254
TEa	0.125	0.277419	0.60989	1.02676	0.368254
ECT	0.14	0.393548	0.873626	0.963504	0.4
PIR	1.755	2.69677	5.95055	8.69586	11.4603
NLOT	0.14	0.129032	0.104396	0.116788	0.253968
COA	0.315	1.82581	0.840659	2.3163	1.13016
PAA	1.11	1.51613	1.47253	1.78589	0.8
TR	0.415	0.870968	1.68132	2.22871	0.819048
ENTI	0.325	0.354839	0.445055	2.06813	0.895238
EP	0.045	0.0580645	1.30769	0.107056	3.39683
BLA	2.585	3.23871	1.46154	0.851582	1.1619
BMA	0.715	1.34839	1.03846	2.09732	1.33968
CP	9.18	5.36774	2.56044	2.19951	3.42222
ACB	0.235	0.083871	0.181319	0.403893	0.273016
FS	0.59	0.470968	1.34615	0.749392	0.768254
OT	0.1	0.316129	0.175824	0.209246	0.146032
AAA	0.17	0.541935	0.824176	0.686131	0.8
CEA	6.395	4.62581	2.81319	4.23844	1.1619
MEA	0.25	0.522581	0.818681	1.62044	0.704762
GP	1.29	1.24516	0.43956	0.506083	0.584127
SI	0.675	0.877419	1.86264	1.95134	1.56825
MA	0.1	0.141935	0.56044	0.59854	0.571429
NDB	0.02	0.0193548	0.945055	1.39173	1.11111
BST	0.43	0.0967742	0.384615	0.822384	0.184127
VP	0.665	0.277419	2.59341	0.987835	0.88254
POT	0.55	0.2	0.241758	1.19221	0.0698413
MD	0.83	0.6	0.302198	0.321168	0.907937
PVT	0.585	0.0258065	1.42308	0.16545	0.88254
PF	0.525	0.858065	0.692308	0.20438	0.431746
PSTN	0.51	0.0580645	0.532967	0.817518	0.336508
STN	0.365	0.103226	0.181319	0.0729927	0.107937
SN	0.55	0.187097	0.335165	0.150852	0.622222
VTA	0.08	0.251613	0.527473	0.26764	0.425397
PAG	0.14	0.0193548	0.148352	0.0875912	0.0507937
PPN	0.16	0.103226	0.159341	0.233577	0.0507937
DR	0.065	0.322581	0.181319	0.107056	0.15873
PB	0.405	0.122581	0.368132	0.145985	0.196825
Data in Fig.3b
input strength in all regions
	#6812	#6813	#6815	#6816	#6819
CTXpl	16.815	24.4258	32.2473	33.2652	25.2825
CTXsp	3.345	4.64516	3.80769	3.05596	5.89841
STR	16.92	11.929	8.71978	10.1071	7.27619
PAL	2.515	2.38065	4.19231	5.27007	4.01905
TH	3.155	1.96129	5.25275	2.87105	3.1746
HY	0.875	0.16129	0.714286	0.890511	0.444444
MBmot	0.77	0.458065	1.01099	0.506083	1.09841
MBsta	0.225	0.425806	0.340659	0.340633	0.209524
Pons	0.405	0.122581	0.368132	0.145985	0.196825
Data in Fig.3i
input strength in all groups
	#6812	#6813	#6815	#6816	#6819
Top-down	13.94	14.1355	18.5192	15.6594	17.2921
Intra-amygdala	5.0575	5.13871	3.47802	4.74696	2.58413
Bottom-up	3.515	3.98064	6.32967	7.81995	3.92381

## Sheet: Fig.4
Data in Fig.4b
Neuron-type percentages in all subregions
	CamKII	GAD	Others
FRP	0.376812	0.231884	0.391304
MO	0.497863	0.367521	0.134615
SS	0.510552	0.277056	0.212392
GU	0.510638	0.358865	0.130496
VISC	0.485577	0.366987	0.147436
AUD	0.553846	0.351282	0.094872
ORB	0.358974	0.397436	0.24359
AI	0.698238	0.18649	0.115272
TEa	0.385768	0.2397	0.374532
ECT	0.537931	0.34023	0.121839
PIR	0.525412	0.216965	0.257624
NLOT	0.365079	0.388889	0.246032
COA	0.396605	0.344136	0.259259
PAA	0.525822	0.2723	0.201878
TR	0.475593	0.146444	0.377964
ENTI	0.575117	0.260563	0.164319
EP	0.459877	0.299383	0.240741
BLA	0.426496	0.300855	0.27265
BMA	0.444444	0.249701	0.305854
CP	0.513636	0.233333	0.25303
ACB	0.412698	0.238095	0.349206
FS	0.539427	0.329749	0.130824
OT	0.518987	0.293249	0.187764
AAA	0.536829	0.252185	0.210986
CEA	0.518664	0.414866	0.06647
MEA	0.391268	0.167086	0.441646
GP	0.536873	0.221239	0.241888
SI	0.44402	0.293893	0.262087
MA	0.526882	0.252688	0.22043
NDB	0.447154	0.460705	0.092141
BST	0.458781	0.292115	0.249104
VP	0.397386	0.416993	0.185621
POT	0.58011	0.27256	0.14733
MD	0.312883	0.417178	0.269939
PVT	0.494048	0.230159	0.275794
PF	0.326667	0.36	0.313333
PSTN	0.256039	0.328502	0.415459
STN	0.291317	0.313725	0.394958
SNr	0.253333	0.22	0.526667
VTA	0.467262	0.330357	0.202381
PAG	0.459119	0.484277	0.056604
PPN	0.407407	0.4	0.192593
DR	0.495238	0.361905	0.142857
PB	0.463158	0.389474	0.147368
Data in Fig.4d
Neuron-type percentages in all regions
	CamKII	GAD	Others
CTXpl	0.523132	0.26711	0.209758
CTXsp	0.43758	0.282282	0.280137
STR	0.501944	0.289116	0.208941
PAL	0.469169	0.306524	0.224307
TH	0.424573	0.344965	0.230462
HY	0.278369	0.319149	0.402482
MBmot	0.415504	0.342636	0.24186
MBsta	0.445833	0.383333	0.170833
Pons	0.463158	0.389474	0.147368
Data in Fig.4h
CaMKII-expressing inputs percentages in all groups
Top-down	Intra-amygdala	Bottom-up
0.509989	0.484368	0.438703
0.492638	0.446384	0.443323
0.5331	0.498993	0.456647
Data in Fig.4i
GAD-expressing inputs percentages in all groups
Top-down	Intra-amygdala	Bottom-up
0.263864	0.293047	0.29078
0.283451	0.328761	0.32905
0.260185	0.326218	0.325351

## Sheet: Fig.5
Data in Fig.5j
Number of bifurcations
X	Y	Y
somatic depth	Layer 2/3	Layer 4
0.29688	5
0.319855	28
0.36915	20
0.35639	29
0.431975	16
0.436515	35
0.57623	21
0.470865	2
0.341115	11
0.373355	9
0.42143	24
0.43252	11
0.536185	22
0.58376	15
0.799265		1
0.87672		3
0.917575		1
0.99326		0
0.998045		7
0.82873		2
0.82027		6
0.887845		6
0.95294		1
0.95041		5
Data in Fig.5k
Number of branches
X	Y	Y
somatic depth	Layer 2/3	Layer 4
0.29688	20
0.319855	75
0.36915	50
0.35639	66
0.431975	42
0.436515	88
0.57623	70
0.470865	9
0.341115	29
0.373355	31
0.42143	58
0.43252	31
0.536185	60
0.58376	38
0.799265		5
0.87672		14
0.917575		10
0.99326		8
0.998045		23
0.82873		10
0.82027		25
0.887845		20
0.95294		7
0.95041		18
Data in Fig.5l
Number of tips
X	Y	Y
somatic depth	Layer 2/3	Layer 4
0.29688	15
0.319855	47
0.36915	30
0.35639	37
0.431975	26
0.436515	53
0.57623	49
0.470865	7
0.341115	18
0.373355	22
0.42143	34
0.43252	20
0.536185	38
0.58376	23
0.799265		4
0.87672		11
0.917575		9
0.99326		8
0.998045		16
0.82873		8
0.82027		19
0.887845		14
0.95294		6
0.95041		13
Data in Fig.5m
Branch pathlength
X	Y	Y
somatic depth	Layer 2/3	Layer 4
0.29688	2.25736
0.319855	7.7122
0.36915	5.43737
0.35639	5.97748
0.431975	3.81119
0.436515	11.1445
0.57623	10.0922
0.470865	1.17978
0.341115	2.04395
0.373355	2.38332
0.42143	4.68709
0.43252	3.07459
0.536185	5.10326
0.58376	2.81871
0.799265		0.65621
0.87672		2.29037
0.917575		1.77328
0.99326		1.64265
0.998045		2.53926
0.82873		1.02725
0.82027		2.71
0.887845		3.28608
0.95294		1.12937
0.95041		1.23244
